# Supplementary material for: Magnetic Resonance Imaging of Patellofemoral Morphometry Reveals Age and Gender Variations in the Knees of Children and Adolescents
Source: Diagnostics (Basel). 2021 Oct 26;11(11):1985. doi: 10.3390/diagnostics11111985 (PMC8618599; doi:10.3390/diagnostics11111985)
Supplement: Supplementary file 1 [file diagnostics-11-01985-s001.zip]

Archive with 1 entries (1 files):
- diagnostics-1421080-supplementary.pdf
